# Supplementary material for: 3,4-Enhanced Polymerization of Isoprene Catalyzed by Side-Arm Tridentate Iminopyridine Iron Complex with High Activity: Optimization via Response Surface Methodology
Source: Polymers (Basel). 2023 Feb 28;15(5):1231. doi: 10.3390/polym15051231 (PMC10007258; doi:10.3390/polym15051231)
Supplement: Supplementary file 1 [file polymers-15-01231-s001.zip]

Archive with 1 entries (1 files):
- polymers-2214012-supplementary.pdf
